# Supplementary material for: Adjustments in purchasing arrangements to support the COVID-19 health sector response: evidence from eight middle-income countries
Source: Health Policy Plan. 2024 Feb 9;39(2):213–23. doi: 10.1093/heapol/czad121 (PMC10883665; doi:10.1093/heapol/czad121)
Supplement: czad121_Supp [file czad121_supp.zip]

Archive with 1 entries (1 files):
- Supplementary file_11102023_final.docx
